# Supplementary material for: FGFR4 overexpression and hotspot mutations in metastatic ER+ breast cancer are enriched in the lobular subtype
Source: NPJ Breast Cancer. 2019 Jun 27;5:19. doi: 10.1038/s41523-019-0114-x (PMC6597581; doi:10.1038/s41523-019-0114-x)
Supplement: Supplementary file 2 — Supplementary Data 1 [file 41523_2019_114_MOESM2_ESM.xlsx]

## Sheet: t
Primary_ID	Pair_ID	Met_ID	FGFR4_primary	FGFR4_met	FGFR4_log2_fc	Recurrence.Metastatic.Site	Primary_Histology	Dx_Age	ER_Status_Primary	PR_Status_Primary	HER2_Status_Primary	Time_to_recurrence_in_months	PreRecurrence_EndoTx	PreRecurrence_her2Tx	PreRecurrence_chemoTx
BO_1P	BO_1	BO_1M	0.826934	1.53647	0.709533	Bone	IDC	54	Pos	Pos	Neg	24	Yes	No	Yes
BO_2P	BO_2	BO_2M	3.96674	2.77441	-1.19233	Bone	IDC	60	Pos	Pos	Neg	18	Yes	No	No
BO_3P	BO_3	BO_3M	1.67896	3.88234	2.20338	Bone	Mixed_IDC_ILC	59	Pos	Pos	Neg	43	Yes	No	No
BO_4P	BO_4	BO_4M	1.11056	1.28437	0.173812	Bone	IDC	38	Pos	Pos	Neg	65	Yes	No	Yes
BO_5P	BO_5	BO_5M	2.32228	5.4442	3.12193	Bone	ILC	49	Pos	Pos	Neg	28	Yes	No	Yes
BO_6P	BO_6	BO_6M	1.075	2.18715	1.11215	Bone	IDC	44	Pos	Pos	Neg	46	Yes	No	Yes
BO_7P	BO_7	BO_7M	4.2843	2.42423	-1.86007	Bone	IDC	39	Pos	Pos	Neg	38	Yes	Yes	Yes
BR_1P	BR_1	BR_1M	1.68654	5.5373	3.85076	Brain	IDC	53	Pos	Neg	Neg	66	Yes	No	Yes
BR_2P	BR_2	BR_2M	1.32744	6.26991	4.94247	Brain	IDC	45	Pos	Neg	Neg	53	Yes	No	No
BR_3P	BR_3	BR_3M	5.83741	6.3216	0.484189	Brain	IDC	40	Pos	Neg	Pos	5	Yes	Yes	Yes
BR_4P	BR_4	BR_4M	3.02796	8.50563	5.47767	Brain	Mixed_IDC_ILC	53	Pos	Pos	Pos	151	Yes	No	Yes
BR_5P	BR_5	BR_5M	0.968154	1.73915	0.770997	Brain	IDC	60	Pos	Neg	Neg	57	Yes	No	Yes
BR_6P	BR_6	BR_6M	1.40352	2.14964	0.74612	Brain	IDC	63	Pos	Pos	Neg	53	Yes	Yes	Yes
BR_7P	BR_7	BR_7M	1.90488	1.71765	-0.187233	Brain	ILC	55	Pos	Pos	Neg	31	Yes	No	Yes
GI_1P	GI_1A	GI_1AM	0.247546	4.57394	4.32639	Gastrointestinal	ILC	51	Pos	Pos	Neg	96	Yes	No	Yes
GI_1P	GI_1B	GI_1BM	0.247546	0.424849	0.177303	Gastrointestinal	ILC	51	Pos	Pos	Neg	96	Yes	No	Yes
GI_2P	GI_2A	GI_2AM	3.02817	5.25437	2.22619	Gastrointestinal	ILC	57	Pos	Pos	Neg	60	Yes	NA	NA
GI_2P	GI_2B	GI_2BM	3.02817	3.65063	0.622454	Gastrointestinal	ILC	57	Pos	Pos	Neg	60	Yes	NA	NA
GI_3P	GI_3	GI_3M	2.93968	5.49425	2.55457	Gastrointestinal	IDC	46	Pos	Pos	Pos	60	Yes	Yes	Yes
OV_1P	OV_1	OV_1M	4.77324	7.41807	2.64483	Ovary	ILC	40	Pos	Pos	Equivocal	22	Yes	No	Yes
OV_2P	OV_2	OV_2M	2.09548	4.92277	2.82729	Ovary	ILC	53	Pos	Pos	Neg	19	Yes	No	Yes
OV_3P	OV_3	OV_3M	3.01582	5.87401	2.85818	Ovary	ILC	41	Pos	Pos	Equivocal	169	Yes	No	Yes
OV_4P	OV_4	OV_4M	1.2029	5.27803	4.07513	Ovary	IDC	36	Pos	Pos	Neg	92	Yes	No	Yes
OV_5P	OV_5	OV_5M	1.97816	3.81685	1.83869	Ovary	Mixed_IDC_ILC	32	Pos	Neg	Pos	87	Yes	No	Yes
OV_6P	OV_6	OV_6M	2.45141	3.57205	1.12064	Ovary	IDC	50	Pos	Pos	Neg	39	Yes	No	Yes
OV_7P	OV_7	OV_7M	0.630422	2.91697	2.28654	Ovary	ILC	60	Pos	Pos	Neg	123	Yes	No	Yes
OV_8P	OV_8	OV_8M	3.05307	5.30677	2.2537	Ovary	ILC	39	Pos	Pos	Neg	60	Yes	No	Yes
OV_9P	OV_9B	OV_9BM	0.865801	4.31389	3.44809	Ovary	ILC	50	Pos	Pos	Equivocal	31	Yes	No	Yes
OV_9P	OV_9A	OV_9AM	0.865801	3.83547	2.96967	Ovary	ILC	50	Pos	Pos	Equivocal	31	Yes	No	Yes
