# Supplementary material for: FGFR4 overexpression and hotspot mutations in metastatic ER+ breast cancer are enriched in the lobular subtype
Source: NPJ Breast Cancer. 2019 Jun 27;5:19. doi: 10.1038/s41523-019-0114-x (PMC6597581; doi:10.1038/s41523-019-0114-x)
Supplement: Supplementary file 3 — Supplementary Data 2 [file 41523_2019_114_MOESM3_ESM.xlsx]

## Sheet: Sheet1
Sample	Patient	Histology	Metastasis Site	ER Status Primary	ER Status Metastasis	Prior Endocrine Therapy	Prior HER2 Therapy	Prior Chemotherapy	Prior CDK4/6i	Mutation	Copy Number	Allele Frequency
P-0000138-T01-IM3	P-0000138	Mixed ILC/IDC	Liver	Positive	Positive	Yes	No	Yes	No	V550M	Diploid	0.18
P-0000138-T02-IM3		Mixed ILC/IDC	Liver	Positive	Positive	Yes	No	Yes	No	V550L	Diploid	0.04
P-0001491-T01-IM3	P-0001491	IDC	Liver	Positive	Unknown	Yes	No	Yes	No	V550L	Diploid	0.44
P-0004987-T01-IM5	P-0004987	ILC	Bone	Positive	Positive	Yes	No	Yes	No	N535K	Diploid	0.14
P-0007282-T01-IM5	P-0007282	ILC	Lymph Node	Positive	Positive	Yes	No	Yes	No	V550M	Diploid	0.39
P-0009364-T01-IM5	P-0009364	IDC	Lymph Node	Positive	Positive	No	No	Yes	No	V550M	Diploid	0.22
P-0009602-T01-IM5	P-0009602	NOS	Lymph Node	Positive	Positive	Yes	No	Yes	No	N535K	Diploid	0.23
P-0010245-T01-IM5	P-0010245	ILC	Bone	Positive	Positive	Yes	No	Yes	No	N535K	Diploid	0.29
P-0010979-T02-IM5	P-0010979	IDC	Liver	Positive	Negative	Yes	No	No	Yes	V550L	Diploid	0.44
P-0013568-T01-IM5	P-0013568	ILC	Bone	Positive	Negative	Yes	No	Yes	No	N535K	Diploid	0.83
												0.32	average allele frequency
